# Supplementary material for: Enrichment of Alkaloids from Cinnamomum camphora Seed Kernels Using Macroporous Resin: Adsorption/Desorption Behavior, Process Optimization and Scale-Up Study
Source: Foods. 2026 Mar 17;15(6):1054. doi: 10.3390/foods15061054 (PMC13025361; doi:10.3390/foods15061054)
Supplement: Supplementary file 1 [file foods-15-01054-s001.zip]

Archive with 1 entries (1 files):
- foods-4148206-supplementary.pdf
